# Supplementary material for: Lost in Space? Unmasking the T Cell Reaction to Simulated Space Stressors
Source: Int J Mol Sci. 2023 Nov 29;24(23):16943. doi: 10.3390/ijms242316943 (PMC10707245; doi:10.3390/ijms242316943)
Supplement: Supplementary file 1 [file ijms-24-16943-s001.zip]

Archive with 1 entries (1 files):
- ijms-2718348-supplementary.pdf
